# Supplementary material for: Diabetes Is Associated with Lower In-Hospital Mortality in Patients Undergoing Surgical Repair for Aortic Aneurysm Rupture
Source: J Clin Med. 2025 Jun 19;14(12):4370. doi: 10.3390/jcm14124370 (PMC12194128; doi:10.3390/jcm14124370)
Supplement: Supplementary file 1 [file jcm-14-04370-s001.zip]

Archive with 1 entries (1 files):
- jcm-3685510-supplementary.pdf
